# Supplementary material for: Dynamic transition of the blood-brain barrier in the development of non-small cell lung cancer brain metastases
Source: Oncotarget. 2019 Oct 29;10(59):6334–48. doi: 10.18632/oncotarget.27274 (PMC6824867; doi:10.18632/oncotarget.27274)
Supplement: Supplementary file 2 [file oncotarget-10-6334-s002.xlsx]

## Sheet: Sheet1
Supplementary Table 3. Summary of fold changes and statistics for each analyzed immunofluorescent antibody. Summary of mean values, fold changes, and statistics for each analyzed immunofluorescent marker. (NS: Not significant)
S3A: CD31
Experimental Group	Time Point	Mean	P Value	Fold Change
BAT vs. BBB	Week 1	2.10 vs. 1.81	0.356 (NS)	1.16
	Week 2	1.55 vs. 1.81	0.368 (NS)	-1.17
	Week 3	2.10 vs. 1.81	0.265 (NS)	1.16
	Week 4	1.94 vs. 1.85	0.709 (NS)	1.05
	Week 5	3.13 vs. 1.85	<0.001	1.69
	Week 6	2.27 vs. 1.85	0.119 (NS)	1.23
BTB vs. BBB	Week 3	3.44 vs. 1.81	<0.001	1.9
	Week 4	3.10 vs. 1.85	0.006	1.68
	Week 5	4.64 vs. 1.85	0.021	2.51
	Week 6	2.52 vs. 1.85	0.119 (NS)	1.36
BTB vs. BAT	Week 3	3.44 vs. 2.10	<0.001	1.64
	Week 4	3.10 vs. 1.94	0.006	1.6
	Week 5	4.64 vs. 3.13	0.275 (NS)	1.48
	Week 6	2.52 vs. 2.27	0.119 (NS)	1.11
S3B: Claudin-5
Experimental Group	Time Point	Mean	P Value	Fold Change
BAT vs. BBB	Week 1	0.22 vs. 0.16	0.016	1.41
	Week 2	0.17 vs. 0.16	0.532 (NS)	1.1
	Week 3	0.18 vs. 0.16	0.333 (NS)	1.14
	Week 4	0.27 vs. 0.22	0.152 (NS)	1.19
	Week 5	0.28 vs. 0.22	0.330 (NS)	1.27
	Week 6	0.31 vs. 0.22	0.233 (NS)	1.36
BTB vs. BBB	Week 3	0.25 vs. 0.16	<0.001	1.59
	Week 4	0.27 vs. 0.34	<0.001	1.53
	Week 5	0.28 vs. 0.22	0.330 (NS)	1.27
	Week 6	0.33 vs. 0.22	0.233 (NS)	1.48
BTB vs. BAT	Week 3	0.25 vs. 0.18	0.006	1.39
	Week 4	0.34 vs. 0.27	0.007	1.28
	Week 5	0.28 vs. 0.28	0.330 (NS)	1
	Week 6	0.33 vs. 0.31	0.233	1.09
S3C: ZO-1
Experimental Group	Time Point	Mean	P Value	Fold Change
BAT vs. BBB	Week 1	0.20 vs. 0.15	0.004	1.35
	Week 2	0.16 vs. 0.15	0.592 (NS)	1.05
	Week 3	0.17 vs. 0.15	0.462 (NS)	1.12
	Week 4	0.19 vs. 0.19	0.427 (NS)	1
	Week 5	0.25 vs. 0.19	0.275 (NS)	1.33
	Week 6	0.25 vs. 0.19	0.021	1.35
BTB vs. BBB	Week 3	0.21 vs. 0.15	<0.001	1.42
	Week 4	0.21 vs. 0.19	0.427 (NS)	1.13
	Week 5	0.20 vs. 0.19	0.691 (NS)	1.09
	Week 6	0.15 vs. 0.19	0.019	-1.25
BTB vs. BAT	Week 3	0.21 vs. 0.17	0.160 (NS)	1.27
	Week 4	0.21 vs. 0.19	0.427 (NS)	1.11
	Week 5	0.20 vs. 0.25	0.631 (NS)	-1.23
	Week 6	0.15 vs. 0.25	<0.001	1.69
S3D: Collagen IV
Experimental Group	Time Point	Mean	P Value	Fold Change
BAT vs. BBB	Week 1	0.98 vs. 0.91	0.053 (NS)	1.08
	Week 2	1.02 vs. 0.91	0.004	1.12
	Week 3	1.02 vs. 0.91	0.106 (NS)	1.12
	Week 4	1.00 vs. 0.87	0.002	1.14
	Week 5	0.78 vs. 0.87	0.430 (NS)	1.12
	Week 6	0.92 vs. 0.87	0.491 (NS)	1.06
BTB vs. BBB	Week 3	1.06 vs. 0.91	0.004	1.16
	Week 4	0.97 vs. 0.87	0.001	1.12
	Week 5	0.56 vs. 0.87	<0.001	-1.55
	Week 6	0.61 vs. 0.87	0.008	-1.42
BTB vs. BAT	Week 3	1.06 vs. 1.02	0.612 (NS)	1.04
	Week 4	0.97 vs. 1.00	0.579 (NS)	-1.02
	Week 5	0.56 vs. 0.78	<0.001	-1.38
	Week 6	0.61 vs. 0.92	0.001	-1.51
S3E: Laminin-α2
Experimental Group	Time Point	Mean	P Value	Fold Change
BAT vs. BBB	Week 1	1.55 vs. 1.48	0.691 (NS)	1.05
	Week 2	1.28 vs. 1.48	0.346 (NS)	-1.16
	Week 3	1.88 vs. 1.48	0.068 (NS)	1.26
	Week 4	1.62 vs. 1.50	0.720 (NS)	1.08
	Week 5	2.41 vs. 1.50	<0.001	1.61
	Week 6	2.69 vs. 1.50	<0.001	1.78
BTB vs. BBB	Week 3	2.49 vs. 1.48	0.068 (NS)	1.68
	Week 4	1.89 vs. 1.50	0.720 (NS)	1.26
	Week 5	2.33 vs. 1.50	0.007	1.56
	Week 6	1.58 vs. 1.50	0.719 (NS)	1.05
BTB vs. BAT	Week 3	2.49 vs. 1.89	0.068 (NS)	1.33
	Week 4	1.89 vs. 1.62	0.720 (NS)	1.17
	Week 5	2.33 vs. 2.41	0.831 (NS)	1.03
	Week 6	1.58 vs. 2.69	<0.001	1.69
S3F: PDGFR-β
Experimental Group	Time Point	Mean	P Value	Fold Change
BAT vs. BBB	Week 1	0.36 vs. 0.32	0.671 (NS)	1.12
	Week 2	0.39 vs. 0.32	0.329 (NS)	1.23
	Week 3	0.31 vs. 0.32	0.973 (NS)	-1.02
	Week 4	0.38 vs. 0.36	0.692 (NS)	1.05
	Week 5	0.31 vs. 0.36	0.156 (NS)	-1.19
	Week 6	0.34 vs. 0.36	0.661 (NS)	-1.07
BTB vs. BBB	Week 3	0.35 vs 0.32	0.973 (NS)	1.08
	Week 4	0.22 vs. 0.36	0.027	-1.66
	Week 5	0.22 vs. 0.36	0.001	-1.67
	Week 6	0.13 vs. 0.34	<0.001	-2.78
BTB vs. BAT	Week 3	0.35 vs. 0.31	0.973 (NS)	1.09
	Week 4	0.22 vs. 0.38	<0.001	-1.74
	Week 5	0.22 vs. 0.31	0.043	-1.41
	Week 6	0.13 vs. 0.34	<0.001	-2.6
S3G: CD13
Experimental Group	Time Point	Mean	P Value	Fold Change
BAT vs. BBB	Week 1	1.17 vs. 1.15	0.844 (NS)	1.02
	Week 2	0.99 vs. 1.15	0.109 (NS)	-1.16
	Week 3	1.47 vs. 1.15	<0.001	1.28
	Week 4	1.83 vs. 1.03	<0.001	1.78
	Week 5	1.46 vs. 1.03	0.162 (NS)	1.42
	Week 6	1.48 vs. 1.03	0.126 (NS)	1.44
BTB vs. BBB	Week 3	1.54 vs. 1.15	0.023	1.34
	Week 4	2.50 vs. 1.03	0.001	2.42
	Week 5	1.44 vs. 1.03	0.162 (NS)	1.4
	Week 6	1.28 vs. 1.03	0.126 (NS)	1.24
BTB vs. BAT	Week 3	1.54 vs. 1.47	0.680 (NS)	1.05
	Week 4	2.50 vs. 1.83	0.080 (NS)	1.36
	Week 5	1.44 vs 1.46	0.162 (NS)	-1.01
	Week 6	1.28 vs. 1.48	0.126 (NS)	-1.16
S3H: Desmin
Experimental Group	Time Point	Mean	P Value	Fold Change
BAT vs. BBB	Week 1	0.051 vs. 0.066	0.242 (NS)	-1.28
	Week 2	0.004 vs. 0.066	0.486 (NS)	-1.12
	Week 3	0.078 vs. 0.066	0.768 (NS)	1.18
	Week 4	0.089 vs. 0.040	<0.001	2.22
	Week 5	0.164 vs. 0.040	0.003	4.1
	Week 6	0.157 vs. 0.040	0.005	3.93
BTB vs. BBB	Week 3	0.090 vs. 0.066	0.768 (NS)	1.37
	Week 4	0.121 vs. 0.040	<0.001	3.02
	Week 5	0.158 vs. 0.040	<0.001	3.95
	Week 6	0.073 vs. 0.040	0.036	1.82
BTB vs. BAT	Week 3	0.090 vs. 0.078	0.768 (NS)	1.16
	Week 4	0.121 vs. 0.089	0.099 (NS)	1.36
	Week 5	0.158 vs. 0.164	0.928 (NS)	-1.04
	Week 6	0.073 vs. 0.157	0.033	-2.16
S3I: Aquaporin-4
Experimental Group	Time Point	Mean	P Value	Fold Change
BAT vs. BBB	Week 1	0.76 vs. 0.76	0.950 (NS)	1
	Week 2	0.75 vs. 0.76	0.921 (NS)	-1.02
	Week 3	0.55 vs. 0.76	0.001	-1.37
	Week 4	0.76 vs. 0.70	0.302 (NS)	1.09
	Week 5	0.76 vs. 0.70	0.305 (NS)	1.09
	Week 6	0.72 vs. 0.70	0.814 (NS)	1.04
BTB vs. BBB	Week 3	0.16 vs. 0.76	<0.001	-4.65
	Week 4	0.15 vs. 0.76	<0.001	-4.6
	Week 5	0.21 vs. 0.70	<0.001	-3.38
	Week 6	0.06 vs. 0.70	<0.001	-12.18
BTB vs. BAT	Week 3	0.16 vs 0.55	<0.001	-3.39
	Week 4	0.15 vs. 0.76	<0.001	-5.02
	Week 5	0.21 vs. 0.70	<0.001	-3.68
	Week 6	0.06 vs. 0.72	<0.001	-12.61
S3J: GFAP
Experimental Group	Time Point	Mean	P Value	Fold Change
BAT vs. BBB	Week 1	1.14 vs. 0.57	0.002	1.98
	Week 2	0.59 vs. 0.57	0.891 (NS)	1.03
	Week 3	0.49 vs. 0.57	0.787 (NS)	-1.18
	Week 4	0.64 vs. 0.66	0.175 (NS)	-1.02
	Week 5	0.61 vs. 0.66	0.836 (NS)	-1.07
	Week 6	1.48 vs. 0.66	0.173 (NS)	2.25
BTB vs. BBB	Week 3	0.46 vs. 0.57	0.787 (NS)	-1.24
	Week 4	0.95 vs. 0.66	0.175 (NS)	1.45
	Week 5	2.28 vs. 0.66	<0.001	3.46
	Week 6	2.42 vs. 0.66	<0.001	3.68
BTB vs. BAT	Week 3	0.46 vs. 0.49	0.787 (NS)	-1.05
	Week 4	0.95 vs. 0.64	0.175 (NS)	1.48
	Week 5	2.28 vs. 0.61	<0.001	3.71
	Week 6	2.42 vs. 1.48	0.009	1.64
